# Supplementary material for: Prenatal Exposure to an EDC Mixture, NeuroMix: Effects on Brain, Behavior, and Stress Responsiveness in Rats
Source: Toxics. 2022 Mar 3;10(3):122. doi: 10.3390/toxics10030122 (PMC8954446; doi:10.3390/toxics10030122)
Supplement: Supplementary file 1 [file toxics-10-00122-s001.zip]

Archive with 1 entries (1 files):
- toxics-1562212-supplementary.pdf
